# Supplementary material for: Elucidating Pro-Inflammatory Cytokine Responses after Traumatic Brain Injury in a Human Stem Cell Model
Source: J Neurotrauma. 2018 Jan 15;35(2):341–52. doi: 10.1089/neu.2017.5155 (PMC5784793; doi:10.1089/neu.2017.5155)
Supplement: Supplemental data [file Supp_Data.zip]

Archive with 2 entries (2 files):
- Supp_Data.pdf
- Supp_Fig1.pdf
